# Supplementary material for: Impact of Nutrient Intake on Body Composition in Very Low-Birth Weight Infants Following Early Progressive Enteral Feeding
Source: Nutrients. 2024 May 13;16(10):1462. doi: 10.3390/nu16101462 (PMC11124094; doi:10.3390/nu16101462)
Supplement: Supplementary file 1 [file nutrients-16-01462-s001.zip]

Archive with 1 entries (1 files):
- nutrients-2989856-supplementary.pdf
